# Supplementary material for: Inhibition of Astrocytic JMJD3 Attenuates Neuroinflammation-Mediated Blood–Brain Barrier Disruption and Improves Functional Recovery After Intracerebral Hemorrhage in Mice
Source: Brain Sci. 2026 Apr 24;16(5):454. doi: 10.3390/brainsci16050454 (PMC13204954; doi:10.3390/brainsci16050454)
Supplement: Supplementary file 1 [file brainsci-16-00454-s001.zip]

Archive with 7 entries (5 files):
- brainsci-4238353-supplementary/
- brainsci-4238353-supplementary/Supplementary Materials/
- brainsci-4238353-supplementary/Supplementary Materials/Supplementary Excel File S1.xlsx
- brainsci-4238353-supplementary/Supplementary Materials/Supplementary Excel File S2.xlsx
- brainsci-4238353-supplementary/Supplementary Materials/Supplementary Figure S1.pdf
- brainsci-4238353-supplementary/Supplementary Materials/Supplementary Figure S2.pdf
- brainsci-4238353-supplementary/Supplementary Materials/Supplementary Figure S3.pdf
