# Supplementary material for: Inhibition of Astrocytic JMJD3 Attenuates Neuroinflammation-Mediated Blood–Brain Barrier Disruption and Improves Functional Recovery After Intracerebral Hemorrhage in Mice
Source: Brain Sci. 2026 Apr 24;16(5):454. doi: 10.3390/brainsci16050454 (PMC13204954; doi:10.3390/brainsci16050454)
Supplement: Supplementary file 1 [file brainsci-16-00454-s001.zip › brainsci-4238353-supplementary/Supplementary Materials/Supplementary Excel File S1.xlsx]

## Sheet: Sheet1
	Numbers of JMJD3+ Iba-1+ cells per unit area(cells/mm2)
	Group	Animal Number	Mean (cells/mm²)
			(average of 3 ROIs per animal)
	Sham	1	89.3
		2	68.7
		3	75
		4	68.3
	ICH	1	250
		2	143
		3	170
		4	183.3
	Group Mean ± SEM: Sham: 75.3 ± 4.9 cells/mm² ICH: 186.6 ± 22.7 cells/mm²
