# Supplementary material for: Inhibition of Astrocytic JMJD3 Attenuates Neuroinflammation-Mediated Blood–Brain Barrier Disruption and Improves Functional Recovery After Intracerebral Hemorrhage in Mice
Source: Brain Sci. 2026 Apr 24;16(5):454. doi: 10.3390/brainsci16050454 (PMC13204954; doi:10.3390/brainsci16050454)
Supplement: Supplementary file 1 [file brainsci-16-00454-s001.zip › brainsci-4238353-supplementary/Supplementary Materials/Supplementary Excel File S2.xlsx]

## Sheet: Sheet1
Numbers of CD68+ Iba-1+ cells per unit area(cells/mm2)
Group	Animal Number	Mean (cells/mm²)
		(average of 3 ROIs per animal)
ICH	1	102.7
	2	143
	3	121
	4	44.3
	5	94.3
ICH+GSK-J4	1	370.3
	2	359.3
	3	267.7
	4	355.7
	5	612.3
Group Mean ± SEM: ICH: 101.1 ± 16.5 cells/mm² ICH+GSK-J4: 393.1 ± 57.8 cells/mm²
